# Supplementary material for: Systematic review and individual-patient-data meta-analysis of non-invasive fibrosis markers for chronic hepatitis B in Africa
Source: Nat Commun. 2023 Jan 3;14:45. doi: 10.1038/s41467-022-35729-w (PMC9810658; doi:10.1038/s41467-022-35729-w)
Supplement: Supplementary file 4 — Source data file [file 41467_2022_35729_MOESM4_ESM.xlsx]

## Sheet: Figure 1
Raw data not applicable: map figure

## Sheet: Figure 2
Raw data not applicable: STROBE-type flow diagram; raw data directly contained on figure

## Sheet: Figure 3
All raw data necessary to produce figure are directly listed on graph

## Sheet: Figure 4A
APRI threshold	Sensitivity	Specificity	YoudenJ	Sensitivity 95% credible interval lower bound	Sensitivity 95% credible interval upper bound	Specificity 95% credible interval lower bound	Specificity 95% credible interval upper bound
0	0.99996	1.87194e-06	-3.83291e-05	1	1	0	0
0.02	0.99996	1.87194e-06	-3.83291e-05	1	1	0	0
0.11	0.988294	0.0280498	0.0163439	0.9824	0.9925	0.0226	0.0335
0.13	0.984407	0.0578275	0.0422342	0.9702	0.9965	0.0503	0.0657
0.14	0.980569	0.0853225	0.0658915	0.9652	0.9944	0.0763	0.0944
0.15	0.977758	0.110665	0.0884232	0.9625	0.9914	0.1007	0.1207
0.16	0.972165	0.134132	0.106297	0.9539	0.9885	0.123	0.1445
0.17	0.967227	0.164172	0.131398	0.9467	0.9853	0.1529	0.1755
0.18	0.955024	0.194392	0.149416	0.9315	0.9778	0.1821	0.2066
0.19	0.946653	0.224283	0.170935	0.9212	0.9707	0.2117	0.237
0.2	0.945601	0.254028	0.199629	0.9198	0.9706	0.2411	0.2671
0.21	0.933104	0.285062	0.218167	0.9053	0.9613	0.2717	0.2985
0.22	0.928502	0.312549	0.241051	0.8987	0.9575	0.2991	0.3262
0.23	0.917231	0.34082	0.258051	0.8833	0.9486	0.3271	0.3551
0.24	0.905429	0.364828	0.270257	0.8691	0.9406	0.3508	0.3792
0.25	0.901084	0.394568	0.295652	0.8646	0.936	0.3804	0.4092
0.26	0.898573	0.421856	0.320429	0.8612	0.9336	0.407	0.4361
0.27	0.891917	0.451461	0.343379	0.8533	0.9271	0.437	0.4666
0.28	0.872151	0.482751	0.354902	0.8317	0.9105	0.4681	0.4979
0.29	0.867791	0.506639	0.37443	0.8268	0.9066	0.4917	0.5214
0.3	0.860005	0.531792	0.391797	0.82	0.8995	0.5171	0.5472
0.32	0.844165	0.570712	0.414877	0.8014	0.8841	0.5558	0.5859
0.33	0.832734	0.593304	0.426038	0.7886	0.8745	0.5788	0.6086
0.34	0.829445	0.610324	0.439768	0.7861	0.8714	0.5954	0.625
0.36	0.805534	0.642992	0.448526	0.7597	0.8505	0.628	0.6579
0.38	0.776913	0.675268	0.452181	0.7286	0.8257	0.6604	0.6898
0.39	0.763734	0.690744	0.454478	0.7125	0.8132	0.6762	0.7053
0.41	0.744518	0.714487	0.459005	0.6918	0.7952	0.7	0.7289
0.44	0.7306	0.753806	0.484406	0.678	0.7805	0.7399	0.7676
0.46	0.716422	0.776963	0.493385	0.664	0.7687	0.7632	0.7903
0.48	0.696623	0.80162	0.498244	0.6428	0.7493	0.7886	0.8146
0.51	0.673863	0.828198	0.50206	0.6179	0.727	0.8158	0.8411
0.54	0.655962	0.849807	0.505769	0.5987	0.7095	0.8375	0.8614
0.58	0.588844	0.872316	0.46116	0.5292	0.6476	0.8611	0.8838
0.65	0.562218	0.900162	0.46238	0.5045	0.6217	0.8897	0.9101
0.74	0.496395	0.926354	0.422749	0.4399	0.5572	0.9172	0.9353
0.88	0.469088	0.953429	0.422517	0.4127	0.5299	0.9459	0.961
1.07	0.364035	0.971834	0.335869	0.3073	0.4182	0.966	0.9777
1.5	0.252768	0.990793	0.243561	0.2054	0.302	0.9873	0.994
1.54	0.247874	0.991384	0.239258	0.2015	0.2968	0.9881	0.9946
2	0.164539	0.994655	0.159194	0.1244	0.2051	0.992	0.9972
13.21	3.92995e-05	0.99968	-0.000280924	0	0	0.999	1

## Sheet: Figure 4B
APRI threshold	Sensitivity	Specificity	YoudenJ	Sensitivity 95% credible interval lower bound	Sensitivity 95% credible interval upper bound	Specificity 95% credible interval lower bound	Specificity 95% credible interval upper bound
0	0.999866	1.59817e-06	-0.000132543	1	1	0	0
0.02	0.999866	1.59817e-06	-0.000132543	1	1	0	0
0.11	0.999849	0.0295242	0.0293733	1	1	0.0236	0.0359
0.13	0.999844	0.059524	0.0593682	1	1	0.0509	0.0679
0.14	0.999843	0.0898999	0.0897431	1	1	0.0801	0.0999
0.15	0.984856	0.118152	0.103009	0.9718	0.9875	0.107	0.1292
0.16	0.96974	0.144359	0.114099	0.9412	0.9867	0.1325	0.1563
0.17	0.95421	0.174444	0.128654	0.9183	0.9863	0.1617	0.187
0.18	0.952188	0.206342	0.15853	0.9099	0.9897	0.1931	0.2199
0.19	0.933873	0.235732	0.169605	0.8844	0.98	0.2219	0.2493
0.2	0.935051	0.266178	0.201229	0.8936	0.9765	0.2518	0.2801
0.21	0.920677	0.297295	0.217972	0.8737	0.963	0.2828	0.312
0.22	0.920151	0.325558	0.245709	0.8714	0.9641	0.3107	0.3403
0.23	0.886807	0.355116	0.241924	0.8224	0.9485	0.3395	0.3697
0.24	0.887172	0.376106	0.263278	0.819	0.9443	0.361	0.3914
0.25	0.887254	0.407828	0.295083	0.8247	0.9475	0.3923	0.4235
0.26	0.886458	0.43387	0.320328	0.8229	0.9469	0.4185	0.4492
0.27	0.887143	0.463533	0.350677	0.8217	0.9467	0.4485	0.4798
0.28	0.872523	0.496715	0.369239	0.8008	0.9407	0.4811	0.5124
0.29	0.8597	0.522102	0.381802	0.7903	0.9247	0.5067	0.5382
0.3	0.859232	0.547572	0.406805	0.7891	0.9245	0.5319	0.5634
0.32	0.846841	0.585855	0.432696	0.7751	0.9152	0.57	0.6016
0.33	0.833057	0.607043	0.4401	0.7589	0.9023	0.5909	0.6222
0.34	0.833114	0.622579	0.455693	0.7568	0.9011	0.6073	0.6384
0.36	0.807847	0.655127	0.462974	0.7364	0.8775	0.6393	0.6702
0.38	0.764736	0.689298	0.454034	0.683	0.8473	0.6739	0.7042
0.39	0.733349	0.705785	0.439134	0.6394	0.8208	0.6905	0.7213
0.41	0.722005	0.731409	0.453414	0.6253	0.8111	0.7163	0.7462
0.44	0.724092	0.765877	0.489969	0.6307	0.8152	0.751	0.7802
0.46	0.705163	0.786931	0.492095	0.6083	0.8003	0.7724	0.8007
0.48	0.705343	0.809166	0.514509	0.6082	0.8013	0.7951	0.8226
0.51	0.706814	0.833175	0.539989	0.6102	0.8022	0.82	0.8463
0.54	0.689037	0.856018	0.545055	0.5854	0.7824	0.8432	0.8684
0.58	0.577844	0.879771	0.457616	0.4716	0.6819	0.868	0.8915
0.65	0.564549	0.905974	0.470524	0.463	0.6732	0.8953	0.9168
0.74	0.500212	0.930851	0.431063	0.395	0.611	0.9213	0.9402
0.88	0.463471	0.957896	0.421367	0.3584	0.562	0.9502	0.9655
1.07	0.31917	0.973934	0.293104	0.2164	0.4227	0.9676	0.98
1.5	0.256101	0.992161	0.248262	0.1688	0.3469	0.9887	0.9954
1.54	0.238142	0.992039	0.230181	0.1494	0.3301	0.9884	0.9954
2	0.136545	0.99405	0.130595	0.0805	0.1957	0.991	0.9969
13.21	0.000137079	0.999632	-0.000231218	0	0	0.9989	1

## Sheet: Figure 4C
APRI threshold	Sensitivity	Specificity	YoudenJ	Sensitivity 95% credible interval lower bound	Sensitivity 95% credible interval upper bound	Specificity 95% credible interval lower bound	Specificity 95% credible interval upper bound
0	0.999979	8.87686e-06	-1.2568e-05	1	1	0	0
0.02	0.999979	8.87686e-06	-1.2568e-05	1	1	0	0
0.11	0.983033	0.0189508	0.00198386	0.9747	0.9888	0.0082	0.0302
0.13	0.977405	0.0480382	0.0254433	0.9569	0.9952	0.0303	0.0662
0.14	0.971811	0.0584523	0.0302634	0.9499	0.9919	0.0407	0.0788
0.15	0.971773	0.066714	0.0384872	0.9498	0.9922	0.047	0.087
0.16	0.971863	0.0748663	0.0467295	0.9495	0.992	0.0533	0.0956
0.17	0.971947	0.103925	0.075872	0.9494	0.9916	0.0801	0.1285
0.18	0.954609	0.124438	0.0790468	0.9267	0.9811	0.0987	0.1506
0.19	0.949174	0.157138	0.106312	0.9205	0.9748	0.1291	0.1863
0.2	0.949302	0.181405	0.130707	0.9226	0.9768	0.1523	0.2125
0.21	0.938102	0.212528	0.15063	0.9087	0.966	0.1786	0.2444
0.22	0.932419	0.234804	0.167223	0.8999	0.962	0.2007	0.2682
0.23	0.932482	0.256671	0.189153	0.9	0.9627	0.2224	0.2924
0.24	0.915621	0.298511	0.214133	0.88	0.9499	0.2609	0.3351
0.25	0.909579	0.317084	0.226663	0.8704	0.9447	0.2797	0.3549
0.26	0.904015	0.351867	0.255883	0.8647	0.9413	0.3123	0.3903
0.27	0.89272	0.378102	0.270823	0.8491	0.931	0.3383	0.4178
0.28	0.869989	0.398633	0.268622	0.8237	0.914	0.3561	0.4382
0.29	0.87011	0.414696	0.284806	0.8245	0.9142	0.3743	0.4559
0.3	0.859228	0.436946	0.296173	0.813	0.9031	0.397	0.4782
0.32	0.842383	0.479665	0.322048	0.7939	0.8872	0.4371	0.5196
0.33	0.831055	0.510058	0.341114	0.7832	0.881	0.4691	0.5518
0.34	0.825098	0.534544	0.359642	0.7755	0.8733	0.4931	0.5758
0.36	0.80362	0.566944	0.370564	0.7511	0.8528	0.5271	0.6086
0.38	0.780538	0.589379	0.369917	0.726	0.8328	0.548	0.6303
0.39	0.774758	0.599491	0.374249	0.7197	0.8277	0.5572	0.6393
0.41	0.752232	0.61161	0.363842	0.696	0.808	0.5719	0.6531
0.44	0.729756	0.676251	0.406007	0.6738	0.7854	0.6372	0.7151
0.46	0.718563	0.713523	0.432087	0.6607	0.7736	0.6741	0.7503
0.48	0.69036	0.751326	0.441686	0.6326	0.7476	0.7156	0.7877
0.51	0.65715	0.791273	0.448423	0.5973	0.7172	0.756	0.8251
0.54	0.640124	0.807759	0.447883	0.5801	0.7011	0.7742	0.8408
0.58	0.598828	0.826212	0.42504	0.5346	0.6609	0.7935	0.8575
0.65	0.564888	0.862746	0.427633	0.5005	0.6295	0.8334	0.8936
0.74	0.497171	0.894907	0.392078	0.4352	0.5625	0.8686	0.9219
0.88	0.472576	0.921223	0.393799	0.4108	0.5343	0.8975	0.9449
1.07	0.38039	0.950981	0.331372	0.3211	0.4434	0.932	0.9692
1.5	0.25799	0.981538	0.239528	0.2052	0.313	0.9697	0.9922
1.54	0.258695	0.985649	0.244345	0.2033	0.3107	0.9752	0.9953
2	0.175871	0.995829	0.1717	0.131	0.2239	0.9902	0.9999
13.21	2.33414e-05	0.999992	1.58242e-05	0	0	1	1

## Sheet: Figure 5
All raw data necessary to produce figure are directly listed on graph

## Sheet: Suppl Fig 1
All raw data necessary to produce figure are directly listed on graph

## Sheet: Suppl Fig 2
age	male_screening	male_screening_l95	male_screening_u95	female_screening	female_screening_l95	female_screening_u95	male_suspected_liver_disease	male_suspected_liver_disease_l95	male_suspected_liver_disease_u95	female_suspected_liver_disease	female_suspected_liver_disease_l95	female_suspected_liver_disease_u95
14	0.0322644	-0.0023541	0.0668829	0.00347339	-0.0079094	0.0148562
16	0.0327116	0.00190276	0.0635204
17	0.0329374	0.00404955	0.0618252	0.00404349	-0.00682948	0.0149164
18	0.0331647	0.00620327	0.0601261	0.00425352	-0.0063636	0.0148706	0.297815	0.163087	0.432544	0.0518643	-0.014152	0.117881
19	0.0333935	0.00835819	0.0584289	0.00447441	-0.00584067	0.0147895	0.29791	0.17334	0.42248	0.0545794	-0.00995758	0.119116
20	0.0336239	0.0105064	0.0567413	0.00469109	-0.00529928	0.0146815	0.298005	0.183436	0.412574	0.057428	-0.00538325	0.120239
21	0.0338558	0.0126371	0.0550744	0.00495016	-0.00462168	0.014522	0.2981	0.193327	0.402872	0.059565	-0.00185452	0.120985
22	0.0340818	0.0146694	0.0534943	0.00520794	-0.00392321	0.0143391	0.298195	0.202951	0.393439	0.0635485	0.00488905	0.122208
23	0.034276	0.0163651	0.0521869	0.00547812	-0.00317652	0.0141328	0.29829	0.212216	0.384363	0.0668323	0.0105452	0.123119
24	0.0345608	0.0187299	0.0503916	0.0057616	-0.00239174	0.0139149	0.298386	0.22099	0.375781	0.0702745	0.0164714	0.124078
25	0.0347589	0.0202469	0.0492709	0.00592717	-0.00193904	0.0137934	0.298499	0.229067	0.367931	0.073885	0.0225582	0.125212
26	0.035039	0.0221313	0.0479466	0.00635603	-0.00082009	0.0135321	0.298654	0.236186	0.361121	0.0776741	0.0286642	0.126684
27	0.0352808	0.0234427	0.0471188	0.00665792	-0.00011874	0.0134346	0.298875	0.242078	0.355672	0.0816531	0.034618	0.128688
28	0.0355246	0.0244121	0.0466371	0.00695546	0.00045621	0.0134547	0.299189	0.24651	0.351868	0.0858339	0.0402288	0.131439
29	0.0357704	0.0250125	0.0465283	0.00724201	0.00085736	0.0136267	0.29962	0.249369	0.34987	0.0902295	0.0453123	0.135147
30	0.0360184	0.0252674	0.0467695	0.00748937	0.00105163	0.0139271	0.300193	0.250749	0.349638	0.0948537	0.0497305	0.139977
31	0.0362687	0.0252488	0.0472887	0.00775192	0.00107696	0.0144269	0.300935	0.250955	0.350914	0.0997214	0.0534326	0.14601
32	0.0364153	0.0251514	0.0476791	0.00795884	0.00094813	0.0149696	0.30187	0.25044	0.353301	0.104848	0.0564773	0.153219
33	0.0367766	0.0247936	0.0487596	0.00812239	0.00073359	0.0155112	0.303026	0.249686	0.356366	0.110251	0.0590233	0.16148
34	0.0370344	0.024546	0.0495228	0.00823422	0.00049491	0.0159735	0.304428	0.249132	0.359725	0.115949	0.0612999	0.170598
35	0.0371891	0.0244268	0.0499515	0.00828811	0.00028259	0.0162936	0.306098	0.24911	0.363085	0.121959	0.0635716	0.180347
36	0.0375577	0.0242639	0.0508516	0.00828766	0.00013442	0.0164409	0.308026	0.249746	0.366305	0.128299	0.0660726	0.190526
37	0.0378232	0.02426	0.0513865	0.00825149	4.202e-05	0.0164609	0.310196	0.251051	0.369341	0.13498	0.0689735	0.200987
38	0.0380913	0.0243469	0.0518356	0.00812129	-4.537e-05	0.0162879	0.312594	0.252981	0.372208	0.142015	0.0724093	0.21162
39	0.0383618	0.0245132	0.0522103	0.00797064	-7.384e-05	0.0160151	0.315204	0.255441	0.374967	0.149413	0.0764865	0.22234
40	0.0386347	0.0247406	0.0525288	0.00778144	-9.465e-05	0.0156575	0.317316	0.257584	0.377049	0.157186	0.0812865	0.233086
41	0.0389101	0.0250054	0.0528148	0.00756432	-0.0001325	0.0152611	0.320009	0.260385	0.379634	0.165343	0.0868672	0.24382
42	0.0391879	0.0252792	0.0530965	0.00731127	-0.00021583	0.0148384	0.324143	0.264572	0.383715	0.173893	0.0932626	0.254524
43	0.039468	0.0255305	0.0534055	0.00704224	-0.00036186	0.0144463	0.327439	0.267606	0.387273	0.182843	0.100481	0.265205
44	0.0397504	0.025726	0.0537749	0.00675819	-0.00058448	0.0141008	0.32949	0.269291	0.38969	0.192199	0.108504	0.275894
45	0.0400352	0.0258336	0.0542368	0.00650439	-0.00084132	0.0138501	0.334403	0.272537	0.396268	0.201966	0.117279	0.286652
46	0.0403222	0.025825	0.0548194	0.00616565	-0.00126092	0.0135922	0.338036	0.274137	0.401934	0.212145	0.126718	0.297573
47	0.0406113	0.0256786	0.0555441	0.00586625	-0.00169288	0.0134254	0.341745	0.275042	0.408448	0.222738	0.136692	0.308785
48	0.0409027	0.0253819	0.0564234	0.00556993	-0.00216322	0.0133031	0.345512	0.275234	0.415791	0.233744	0.147035	0.320453
49	0.0411961	0.0249323	0.05746	0.00527986	-0.00265179	0.0132115	0.349318	0.274746	0.42389	0.245159	0.157539	0.332778
50	0.0414917	0.0243361	0.0586472	0.00499869	-0.00314012	0.0131375	0.353147	0.273652	0.432642	0.256976	0.167973	0.345979
51	0.0417892	0.0236065	0.059972	0.00472856	-0.00361289	0.01307	0.356994	0.272037	0.441952	0.269188	0.178094	0.360281
52	0.0420888	0.0227587	0.061419	0.00447114	-0.00405854	0.0130008	0.36086	0.26998	0.45174	0.281782	0.187677	0.375887
53	0.0423905	0.0218064	0.0629746	0.00422738	-0.00446937	0.0129241	0.364744	0.26755	0.461939	0.294746	0.196544	0.392949
54	0.0426942	0.020762	0.0646265	0.00407149	-0.00472323	0.0128662	0.368646	0.264803	0.472489	0.308063	0.204581	0.411544
55	0.043	0.0196359	0.0663642	0.00377885	-0.00517408	0.0127318	0.372565	0.261787	0.483344	0.321713	0.211756	0.431669
56	0.0433079	0.018437	0.0681789	0.0035727	-0.00546656	0.012612	0.376501	0.258541	0.494462	0.333476	0.217169	0.449784
57	0.043618	0.0171729	0.070063	0.00337776	-0.00572008	0.0124756				0.34993	0.223726	0.476135
58	0.0439301	0.0158496	0.0720106	0.00319341	-0.00593621	0.012323				0.364459	0.228713	0.500206
59	0.0442443	0.0144722	0.0740165	0.0030191	-0.00611688	0.0121551	0.388405	0.247722	0.529089	0.37924	0.233181	0.525299
60	0.0445607	0.0130449	0.0760765	0.00285428	-0.00626426	0.0119728				0.394247	0.237243	0.551252
61	0.0448793	0.0115713	0.0781873	0.00269843	-0.00638063	0.0117775	0.396417	0.23983	0.553004	0.409457	0.24101	0.577905
62	0.0452	0.0100541	0.0803459	0.00255107	-0.00646829	0.0115704	0.400444	0.23573	0.565158
63	0.0455229	0.00849577	0.08255	0.00241173	-0.00652952	0.011353	0.404485	0.231544	0.577425
64	0.045848	0.00689826	0.0847977	0.00227999	-0.00656654	0.0111265				0.456025	0.251549	0.6605
65	0.0461753	0.00526321	0.0870874	0.00215543	-0.00658149	0.0108924	0.412604	0.222958	0.60225	0.471762	0.255118	0.688405
66	0.0465048	0.00359195	0.0894177	0.00203766	-0.00657642	0.0106517	0.416682	0.218576	0.614788	0.487555	0.258854	0.716256
67	0.0468366	0.00188562	0.0917876							0.503374	0.262831	0.743916
68	0.0471706	0.00014514	0.0941961	0.00182104	-0.00651382	0.0101559	0.424872	0.209672	0.640072	0.519185	0.267117	0.771253
69	0.0473923	-0.00102159	0.0958061	0.00172151	-0.00645981	0.00990284	0.428982	0.205164	0.652801
71	0.0481863	-0.00527417	0.101647	0.00153845	-0.00631438	0.00939128	0.437233	0.196067	0.678398
72	0.0485295	-0.00714481	0.104204				0.441371	0.19149	0.691252
74										0.612179	0.302246	0.922113
75				0.00122858	-0.0059117	0.00836886	0.453833	0.177705	0.729962
76				0.0011614	-0.00579447	0.00811726
77	0.0502803	-0.0169654	0.117526
79				0.00098107	-0.00541801	0.00738015
81	0.0517238	-0.0253747	0.128822	0.00087667	-0.00515385	0.0069072
82	0.0520908	-0.0275536	0.131735
83	0.0524602	-0.0297632	0.134684
87	0.0539628	-0.0389104	0.146836

## Sheet: Suppl Fig 3 - top panel
sensitivity	1-specificity
0.99996	0.999998
0.99996	0.999998
0.988294	0.97195
0.984407	0.942173
0.980569	0.914677
0.977758	0.889335
0.972165	0.865868
0.967227	0.835828
0.955024	0.805608
0.946653	0.775717
0.945601	0.745972
0.933104	0.714938
0.928502	0.687451
0.917231	0.65918
0.905429	0.635172
0.901084	0.605432
0.898573	0.578144
0.891917	0.548539
0.872151	0.517249
0.867791	0.493361
0.860005	0.468208
0.844165	0.429288
0.832734	0.406696
0.829445	0.389676
0.805534	0.357008
0.776913	0.324732
0.763734	0.309256
0.744518	0.285513
0.7306	0.246194
0.716422	0.223037
0.696623	0.19838
0.673863	0.171802
0.655962	0.150193
0.588844	0.127684
0.562218	0.0998379
0.496395	0.073646
0.469088	0.0465714
0.364035	0.0281663
0.252768	0.00920722
0.247874	0.00861553
0.164539	0.00534451
3.92995e-05	0.000320224

[truncated: 11 more sheets: Suppl Fig 3 - bottom panel, Suppl Fig 4, Suppl Fig 5, Suppl Fig 6 - panel A, Suppl Fig 6 - panel B, Suppl Fig 6 - panel C, Suppl Fig 6 - panel D, Suppl Methods 1 - column 1, Suppl Methods 1 - column 2, Suppl Methods 1 - column 3, Suppl Methods 2]
